# Supplementary material for: Reproducibility and Concordance of Differential DNA Methylation and Gene Expression in Cancer
Source: PLoS One. 2012 Jan 3;7(1):e29686. doi: 10.1371/journal.pone.0029686 (PMC3250460; doi:10.1371/journal.pone.0029686)
Supplement: Table S1 — GO terms significantly enriched with Hypermethylation genes separately for Colon, Kidney and Lung cancers. (XLS) [file pone.0029686.s001.xls]

## Sheet: Sheet1
Function terms of Hypermethylation genes
Colon cancer(FDR <5%)
GO:0006813	potassium ion transport
GO:0007204	elevation of cytosolic calcium ion concentration
GO:0007155	cell adhesion
GO:0007268	synaptic transmission
GO:0007193	inhibition of adenylate cyclase activity by G-protein signaling pathway
GO:0007156	homophilic cell adhesion
GO:0045944	positive regulation of transcription from RNA polymerase II promoter
GO:0007189	activation of adenylate cyclase activity by G-protein signaling pathway
GO:0006836	neurotransmitter transport
GO:0008543	fibroblast growth factor receptor signaling pathway
GO:0001764	neuron migration
GO:0043010	camera-type eye development
GO:0048566	embryonic digestive tract development
GO:0007616	long-term memory
GO:0034199	activation of protein kinase A activity
GO:0008343	adult feeding behavior
GO:0001656	metanephros development
GO:0048663	neuron fate commitment
GO:0007519	skeletal muscle tissue development
GO:0001706	endoderm formation
GO:0008038	neuron recognition
GO:0007215	glutamate signaling pathway
GO:0048169	regulation of long-term neuronal synaptic plasticity
GO:0030326	embryonic limb morphogenesis
GO:0001756	somitogenesis
GO:0009953	dorsal/ventral pattern formation
GO:0042220	response to cocaine
GO:0002052	positive regulation of neuroblast proliferation
GO:0021983	pituitary gland development
GO:0007224	smoothened signaling pathway
GO:0051584	regulation of dopamine uptake
GO:0007416	synapse assembly
GO:0030177	positive regulation of Wnt receptor signaling pathway
GO:0030199	collagen fibril organization
GO:0014032	neural crest cell development
GO:0032098	regulation of appetite
GO:0021834	chemorepulsion involved in embryonic olfactory bulb interneuron migration
GO:0035284	brain segmentation
GO:0021530	spinal cord oligodendrocyte cell fate specification
GO:0030878	thyroid gland development
GO:0032229	negative regulation of synaptic transmission, GABAergic
GO:0021854	hypothalamus development
GO:0042472	inner ear morphogenesis
GO:0032095	regulation of response to food
GO:0031016	pancreas development
GO:0007422	peripheral nervous system development
GO:0001662	behavioral fear response
GO:0045666	positive regulation of neuron differentiation
GO:0021702	cerebellar Purkinje cell differentiation
GO:0060052	neurofilament cytoskeleton organization
GO:0051414	response to cortisol stimulus
GO:0007405	neuroblast proliferation
GO:0021527	spinal cord association neuron differentiation
GO:0045760	positive regulation of action potential
GO:0045665	negative regulation of neuron differentiation
GO:0042053	regulation of dopamine metabolic process
GO:0031290	retinal ganglion cell axon guidance
GO:0010634	positive regulation of epithelial cell migration
Kidney cancer (FDR <5%)
GO:0003007	heart morphogenesis
GO:0007218	neuropeptide signaling pathway
GO:0007169	transmembrane receptor protein tyrosine kinase signaling pathway
GO:0006813	potassium ion transport
GO:0007405	neuroblast proliferation
GO:0007268	synaptic transmission
GO:0007628	adult walking behavior
GO:0009952	anterior/posterior pattern formation
GO:0009953	dorsal/ventral pattern formation
GO:0030199	collagen fibril organization
GO:0030326	embryonic limb morphogenesis
GO:0045165	cell fate commitment
GO:0045944	positive regulation of transcription from RNA polymerase II promoter
GO:0048704	embryonic skeletal system morphogenesis
Lung cancer (Top 10 terms with smallest P values)
GO:0001947	heart looping
GO:0006357	regulation of transcription from RNA polymerase II promoter
GO:0008343	adult feeding behavior
GO:0009952	anterior/posterior pattern formation
GO:0014032	neural crest cell development
GO:0032099	negative regulation of appetite
GO:0035270	endocrine system development
GO:0045892	negative regulation of transcription, DNA-dependent
GO:0051971	positive regulation of transmission of nerve impulse
GO:0060216	definitive hemopoiesis
