# Supplementary material for: Reproducibility and Concordance of Differential DNA Methylation and Gene Expression in Cancer
Source: PLoS One. 2012 Jan 3;7(1):e29686. doi: 10.1371/journal.pone.0029686 (PMC3250460; doi:10.1371/journal.pone.0029686)
Supplement: Table S2 — GO terms significantly enriched with Hypomethylation genes separately for Colon, Kidney and Lung cancers. (XLS) [file pone.0029686.s002.xls]

## Sheet: Sheet1
Function terms of Hypomethylation genes
Colon cancer(FDR <5%)
GO:0006953	acute-phase response
GO:0042742	defense response to bacterium
GO:0007155	cell adhesion
GO:0006935	chemotaxis
GO:0006954	inflammatory response
GO:0006955	immune response
GO:0007186	G-protein coupled receptor protein signaling pathway
GO:0006958	complement activation, classical pathway
GO:0006968	cellular defense response
GO:0007267	cell-cell signaling
GO:0019835	cytolysis
GO:0018149	peptide cross-linking
GO:0031424	keratinization
GO:0045087	innate immune response
Kidney cancer (FDR <5%)
GO:0002822	regulation of adaptive immune response based on somatic recombination of immune receptors built from immunoglobulin superfamily domains
GO:0002532	production of molecular mediator involved in inflammatory response
GO:0002544	chronic inflammatory response
GO:0006953	acute-phase response
GO:0050832	defense response to fungus
GO:0042742	defense response to bacterium
GO:0009615	response to virus
GO:0007155	cell adhesion
GO:0006935	chemotaxis
GO:0019722	calcium-mediated signaling
GO:0006954	inflammatory response
GO:0006955	immune response
GO:0007204	elevation of cytosolic calcium ion concentration
GO:0006958	complement activation, classical pathway
GO:0006959	humoral immune response
GO:0006968	cellular defense response
GO:0050829	defense response to Gram-negative bacterium
GO:0008228	opsonization
GO:0018149	peptide cross-linking
GO:0031295	T cell costimulation
GO:0030168	platelet activation
GO:0032649	regulation of interferon-gamma production
GO:0031424	keratinization
GO:0031640	killing of cells of another organism
GO:0045087	innate immune response
GO:0043123	positive regulation of I-kappaB kinase/NF-kappaB cascade
GO:0045576	mast cell activation
GO:0050727	regulation of inflammatory response
GO:0050766	positive regulation of phagocytosis
Lung cancer (Top 10 terms with smallest P values)
GO:0042742	defense response to bacterium
GO:0006968	cellular defense response
GO:0007338	single fertilization
GO:0008228	opsonization
GO:0008544	epidermis development
GO:0015671	oxygen transport
GO:0032148	activation of protein kinase B activity
GO:0031424	keratinization
GO:0045087	innate immune response
GO:0048739	cardiac muscle fiber development
