# Supplementary material for: Reproducibility and Concordance of Differential DNA Methylation and Gene Expression in Cancer
Source: PLoS One. 2012 Jan 3;7(1):e29686. doi: 10.1371/journal.pone.0029686 (PMC3250460; doi:10.1371/journal.pone.0029686)
Supplement: Table S4 — Methylation and expression changes of genes in the MethyCancer database. (XLS) [file pone.0029686.s004.xls]

## Sheet: Sheet1
Colon
Gene symbol	Gene ID	methylation direction	DMG	expression direction	DEG
CDKN2A	1029	1	1	1	0
CYP1B1	1545	1	1	1	0
DBC1	1620	1	1	1	0
DYNC1I1	1780	1	0	1	0
ESR1	2099	1	1	0	0
FGF5	2250	1	1	0	0
GRIK1	2897	1	1	0	0
HIC1	3090	1	0	0	0
KCNA6	3742	1	1	1	0
MLH1	4292	1	0	1	0
MYOD1	4654	1	1	0	0
NEFL	4747	1	1	1	0
OPRM1	4988	1	1	1	0
PAX3	5077	1	1	0	0
PCDHGC3	5098	1	0	1	0
PTGIS	5740	1	1	1	0
PURB	5814	1	0	1	0
RXRG	6258	1	1	0	0
SFRP2	6423	1	1	1	0
SH3GL3	6457	1	1	0	0
TACR3	6870	1	1	1	0
TF	7018	1	1	0	0
TRPC4	7223	1	1	0	0
ZNF134	7693	1	1	0	0
ST8SIA4	7903	1	1	0	1
TRPA1	8989	1	1	1	0
OSMR	9180	1	1	0	0
SLIT2	9353	1	1	0	1
CHST2	9435	1	1	1	0
MAGI2	9863	1	1	0	0
MAP4K1	11184	1	0	0	0
DKK1	22943	1	0	1	0
CABIN1	23523	1	0	1	0
TMEFF2	23671	1	1	1	0
PITPNB	23760	1	0	1	1
LHX6	26468	1	0	1	0
CNNM1	26507	1	1	0	0
PCDH17	27253	1	1	1	0
NOX4	50507	1	1	1	0
SPOCK3	50859	0	1	1	0
ETV7	51513	0	0	1	0
STK32B	55351	1	1	1	0
PCDHAC2	56134	1	1	1	0
ZNF304	57343	1	1	0	1
ZSCAN18	65982	1	1	0	1
FA2H	79152	0	1	0	0
CD109	135228	1	1	0	0
Note: In the coloum of 'methylation direction', if the methylatin level up-regulated in tumor samples compared with normal samples represents by '1',otherwise represents by '0';
In the coloum of 'DMG', if the gene is differential methylation as comparing with normal samples (FDR<=0.05) represents by '1', otherwise represents by '0'
In the colom of 'expression direction',if the expression level up-regulated in tumor samples compared with normal samples represents by '1',otherwise represents by '0';
In the coloum of 'DEG',if the gene is differential expression as comparing with normal samples (FDR<=0.01) represents by '1', otherwise represents by '0'
